# Supplementary material for: The overlap between miscarriage and extreme preterm birth in a limited-resource setting on the Thailand-Myanmar border: a population cohort study
Source: Wellcome Open Res. 2018 Dec 6;1:32. Originally published 2016 Dec 23. [Version 3] doi: 10.12688/wellcomeopenres.10352.3 (PMC6305214; doi:10.12688/wellcomeopenres.10352.3)
Supplement: Supplementary file 2 [file wellcomeopenres-1-16304-s0000.tgz]

Archive with 1 entries (1 files):
- edae76f0-6f44-4801-8216-d9ab475327c2.pdf
